# Supplementary material for: Factors Associated with Prolonged Antibiotic Therapy in Neonates with Suspected Early-Onset Sepsis
Source: Antibiotics (Basel). 2024 Apr 25;13(5):388. doi: 10.3390/antibiotics13050388 (PMC11117245; doi:10.3390/antibiotics13050388)
Supplement: Supplementary file 1 [file antibiotics-13-00388-s001.zip]

Archive with 1 entries (1 files):
- antibiotics-2962981-supplementary.pdf
